# Supplementary material for: Molecular phylogeny of human adenovirus type 41 lineages
Source: Virus Evol. 2022 Oct 20;8(2):veac098. doi: 10.1093/ve/veac098 (PMC9662317; doi:10.1093/ve/veac098)
Supplement: veac098_Supp [file veac098_supp.zip]

Archive with 1 entries (1 files):
- suppl_data/Molecular Phylogeny of human adenovirus type 41 lineages (Supplementary Material).docx
